# Supplementary material for: Positive Impact of Late Harvest Date on Polyphenolic Composition of Plavac Mali (Vitis vinifera L.) Wine Depends on Location
Source: Foods. 2024 Aug 26;13(17):2695. doi: 10.3390/foods13172695 (PMC11394399; doi:10.3390/foods13172695)
Supplement: Supplementary file 1 [file foods-13-02695-s001.zip]

Archive with 1 entries (1 files):
- foods-3156053-supplementary.pdf
